# Supplementary material for: Characterization and Preliminary In Vitro Antioxidant Activity of a New Multidrug Formulation Based on the Co-Encapsulation of Rutin and the α-Acylamino-β-Lactone NAAA Inhibitor URB894 within PLGA Nanoparticles
Source: Antioxidants (Basel). 2023 Jan 28;12(2):305. doi: 10.3390/antiox12020305 (PMC9951992; doi:10.3390/antiox12020305)
Supplement: Supplementary file 1 [file antioxidants-12-00305-s001.zip]

Archive with 1 entries (1 files):
- antioxidants-2149452-supplementary.pdf
